# Supplementary material for: Evaluation capacity building in a rural Victorian community service organisation: A formative evaluation
Source: PLoS One. 2025 Jul 30;20(7):e0322906. doi: 10.1371/journal.pone.0322906 (PMC12310013; doi:10.1371/journal.pone.0322906)
Supplement: S3 File — (CSV) [file pone.0322906.s004.csv]

StartDate	EndDate	Consent overview	Q1	Q2	Q2a	Q3	Q4	Q6	Q7	Q8	Q9	Q10	Q11
Start Date	End Date	MEL-EVAL: Piloting monitoring, evaluation, and learning in a rural Victorian community services organisation You are invited to take part in a study (MEL-EVAL) to evaluate the implementation of the monitoring, evaluation, and learning (MEL) pilots at Brophy Family and Youth Services (Brophy). You are being asked to take part because you are involved with the MEL pilots through your work at Brophy…	Length in role	Level of position	Other (please describe)	Employment status	Highest education qualification	Awareness: Have you heard of monitoring, evaluation, or learning (MEL), or related terms, such as research or evaluation?	Beliefs: Do you believe MEL is important for improving participant/service user care quality or outcomes?	Attitudes: Are you willing to support MEL implementation?	Knowledge: Do you have sufficient knowledge to implement MEL principles?	Skills: Do you possess sufficient skills to implement MEL principles?	Implementation: In the past six-months, have you searched for relevant evidence in the literature (including best practice guidelines) to resolve questions related to your practice, and then applied the findings to decision-making after critical appraisal?
12/05/2024 17:36	12/05/2024 17:39	I give my consent for this research project	Between two and five years	Practitioner		Full time	Diploma/trade certificate	Moderately	Moderately	Yes, to a large degree	Moderately	Moderately	Not sure
13/05/2024 1:00	13/05/2024 1:01	I give my consent for this research project	Between two and five years	Executive Manager		Full time	Postgraduate degree	Yes, to a great degree	Yes, to a large degree	Yes, to a large degree	Yes, to a large degree	Yes, to a large degree	Yes
13/05/2024 17:42	13/05/2024 17:44	I give my consent for this research project	Between two and five years	Team or Practice Lead		Full time	Diploma/trade certificate	Neutral	Yes, to a large degree	Yes, to a large degree	Neutral	Neutral	Yes
14/05/2024 18:56	14/05/2024 18:57	I give my consent for this research project	Between two and five years	Team or Practice Lead		Full time	Postgraduate degree	Yes, to a great degree	Yes, to a large degree	Yes, to a large degree	Yes, to a large degree	Yes, to a large degree	Yes
26/05/2024 17:54	26/05/2024 17:55	I give my consent for this research project	Less than one year	Manager		Full time	Diploma/trade certificate	Moderately	Yes, to a large degree	Moderately	Neutral	Yes, to a large degree	No
3/06/2024 22:36	3/06/2024 22:38	I give my consent for this research project	Between two and five years	Manager		Full time	Diploma/trade certificate	Yes, to a great degree	Yes, to a large degree	Yes, to a large degree	Moderately	Moderately	Yes
